# Supplementary material for: Oily fish reduces the risk of acne by lowering fasting insulin levels: A Mendelian randomization study
Source: Food Sci Nutr. 2024 Mar 6;12(6):3964–72. doi: 10.1002/fsn3.4054 (PMC11167188; doi:10.1002/fsn3.4054)
Supplement: Supplementary file 2 — Table S1. [file FSN3-12-3964-s001.xlsx]

## Sheet: Sheet1
Supplementary Table 1 Details of the GWAS included in the MR.
IEU GWAS id	Consortium	Exposure or outcome	Sample size	Number of SNPs	Population
ukb-b-6324	MRC-IEU	Processed meat intake	461981	9851867	European
ukb-b-8006	MRC-IEU	Poultry intake	461900	9851867	European
ukb-b-2862	MRC-IEU	Beef intake	461053	9851867	European
ukb-b-17627	MRC-IEU	Non-oily fish intake	460880	9851867	European
ukb-b-2209	MRC-IEU	Oily fish intake	460443	9851867	European
ukb-b-5640	MRC-IEU	Pork intake	460162	9851867	European
ukb-b-14179	MRC-IEU	Lamb/mutton intake	460006	9851867	European
finn-b-L12_ACNE	A meta-­analysis of GWAS	Acne	1299	16380454	European
ieu-b-116	MAGIC	Fasting insulin	108557	64421	European
ebi-a-GCST005179	A meta-­analysis of GWAS	Insulin resistance	37037	2435028	European
ebi-a-GCST90012113	A meta-­analysis of GWAS	Total testosterone levels	194453	16131612	European
ebi-a-GCST90012105	A meta-­analysis of GWAS	Estradiol levels	206927	16136413	European
IEU: Integrative Epidemiology Unit; GWAS: genome-wide association study; MR: Mendelian randomization; SNPs: single nucleotide polymorphisms
