# Supplementary material for: Oily fish reduces the risk of acne by lowering fasting insulin levels: A Mendelian randomization study
Source: Food Sci Nutr. 2024 Mar 6;12(6):3964–72. doi: 10.1002/fsn3.4054 (PMC11167188; doi:10.1002/fsn3.4054)
Supplement: Supplementary file 3 — Table S2. [file FSN3-12-3964-s002.xlsx]

## Sheet: ukb-b-6324
Supplementary: The F-value of the SNPs of processed meat intake on acne.
SNP	R2	F
rs4077924	6.53738e-05	30.2033
rs8096167	6.62378e-05	30.6025
rs3762621	6.73142e-05	31.0998
rs11887120	6.85499e-05	31.6708
rs6786550	6.88455e-05	31.8074
rs6765179	6.96527e-05	32.1803
rs4778053	7.14736e-05	33.0217
rs11894162	7.19339e-05	33.2343
rs6010651	7.24791e-05	33.4863
rs6961970	7.25968e-05	33.5406
rs10454812	7.3637e-05	34.0212
rs1422192	7.66364e-05	35.4071
rs34241936	7.75747e-05	35.8407
rs77165542	7.85895e-05	36.3095
rs11032380	7.88909e-05	36.4488
rs203319	8.77843e-05	40.5581
rs9809856	8.80893e-05	40.699
rs2873054	8.95073e-05	41.3542
rs6484504	9.55456e-05	44.1443
rs7531118	9.86253e-05	45.5673
rs2029401	0.000103854	47.9833
rs4240672	0.000146528	67.7027
rs838133	0.000178998	82.7082
F = (N-2) *R2/(1-R2), R2 = ß 2(1-EAF) * 2EAF; ß 2:genetic effect of each IV in exposure, EAF: effect allele frequency, N: sample size. SNPs that satisfy all the aforementioned criteria were utilized in the final MR analysis.

## Sheet: ukb-b-8006
Supplementary: The F-value of the SNPs of poultry intake on acne.
SNP	R2	F
rs2426440	4.93019e-05	22.7736
rs2965200	5.00285e-05	23.1092
rs9997448	5.10089e-05	23.5621
rs1051730	5.24163e-05	24.2123
rs9923768	5.31086e-05	24.532
rs2565017	5.60803e-05	25.9048
rs7829800	5.79867e-05	26.7855
F = (N-2) *R2/(1-R2), R2 = ß 2(1-EAF) * 2EAF; ß 2:genetic effect of each IV in exposure, EAF: effect allele frequency, N: sample size. SNPs that satisfy all the aforementioned criteria were utilized in the final MR analysis.

## Sheet: ukb-b-2862
Supplementary: The F-value of the SNPs of beef intake on acne.
SNP	R2	F
rs11878917	4.40551e-05	20.3125
rs79809011	4.50299e-05	20.762
rs7791463	4.5366e-05	20.917
rs62169335	4.65611e-05	21.4681
rs1470610	4.70655e-05	21.7006
rs784251	5.33376e-05	24.5926
rs10959890	5.36539e-05	24.7385
rs1105388	5.43631e-05	25.0655
rs429358	5.75409e-05	26.5308
rs132901	6.48607e-05	29.906
rs1421085	7.07449e-05	32.6193
rs62396185	8.48086e-05	39.1044
rs10789340	8.88427e-05	40.9646
rs4676964	8.91152e-05	41.0903
F = (N-2) *R2/(1-R2), R2 = ß 2(1-EAF) * 2EAF; ß 2:genetic effect of each IV in exposure, EAF: effect allele frequency, N: sample size. SNPs that satisfy all the aforementioned criteria were utilized in the final MR analysis.

## Sheet: ukb-b-17627
Supplementary: The F-value of the SNPs of non-oily fish intake on acne.
SNP	R2	F
rs17317920	4.09737e-05	18.8846
rs7148387	4.18797e-05	19.3023
rs1260326	4.36512e-05	20.1188
rs6957745	4.79932e-05	22.1201
rs16822430	4.84107e-05	22.3125
rs11680516	4.87192e-05	22.4547
rs3799077	4.92955e-05	22.7203
rs35287743	6.44613e-05	29.7107
rs4318925	6.59534e-05	30.3985
rs56094641	7.63397e-05	35.186
rs838133	0.000129682	59.7754
F = (N-2) *R2/(1-R2), R2 = ß 2(1-EAF) * 2EAF; ß 2:genetic effect of each IV in exposure, EAF: effect allele frequency, N: sample size. SNPs that satisfy all the aforementioned criteria were utilized in the final MR analysis.

## Sheet: ukb-b-2209
Supplementary: The F-value of the SNPs of oily fish intake on acne.
SNP	R2	F
rs510161	5.46597e-05	25.169
rs1201289	5.49689e-05	25.3113
rs7254235	5.51538e-05	25.3965
rs905575	5.59058e-05	25.7428
rs2827161	5.60009e-05	25.7866
rs55930451	5.60363e-05	25.8029
rs12896749	5.69107e-05	26.2055
rs2952140	5.69345e-05	26.2165
rs4982738	5.73572e-05	26.4111
rs7683782	5.82016e-05	26.8
rs703987	5.85752e-05	26.972
rs1361016	5.86443e-05	27.0038
rs7243428	5.86778e-05	27.0192
rs10061973	5.88385e-05	27.0933
rs6033437	5.94196e-05	27.3608
rs75887709	5.94474e-05	27.3736
rs10076975	5.96091e-05	27.4481
rs9958909	5.97213e-05	27.4998
rs12663865	5.98145e-05	27.5427
rs10510554	5.98207e-05	27.5456
rs9597870	6.02315e-05	27.7347
rs6059844	6.04953e-05	27.8562
rs9301837	6.08416e-05	28.0157
rs61882686	6.0862e-05	28.0251
rs55985303	6.15905e-05	28.3605
rs275160	6.16132e-05	28.371
rs2374424	6.27795e-05	28.9081
rs973526	6.61586e-05	30.4642
rs6089753	6.63534e-05	30.5538
rs10513136	6.65209e-05	30.631
rs12983532	6.74329e-05	31.051
rs552234	6.78253e-05	31.2317
rs303817	6.89433e-05	31.7465
rs59355765	7.10276e-05	32.7063
rs13070166	7.12174e-05	32.7937
rs17050031	7.24766e-05	33.3736
rs6465487	7.32409e-05	33.7256
rs12855717	7.45696e-05	34.3374
rs114497213	7.73481e-05	35.617
rs4278546	7.7726e-05	35.791
rs28623270	8.05213e-05	37.0783
rs4510068	8.14755e-05	37.5177
rs9889161	8.15502e-05	37.5521
rs790564	8.64517e-05	39.8093
rs45501495	8.86667e-05	40.8294
rs631490	9.45619e-05	43.5443
rs4869859	9.71535e-05	44.7378
rs1951286	9.74044e-05	44.8534
rs34555420	9.9707e-05	45.9137
rs9841174	0.000102252	47.0859
rs9606833	0.000106319	48.959
rs28533540	0.000106694	49.1315
rs11767283	0.000107795	49.6388
rs1876245	0.000112104	51.6232
rs16891727	0.000127085	58.5226
rs35287743	0.000163166	75.1408
rs1421085	0.000164408	75.7125
rs10828250	0.000173425	79.8656
rs4002471	0.000183502	84.5076
rs3124402	0.000189355	87.2031
rs11859365	0.000192877	88.8258
F = (N-2) *R2/(1-R2), R2 = ß 2(1-EAF) * 2EAF; ß 2:genetic effect of each IV in exposure, EAF: effect allele frequency, N: sample size. SNPs that satisfy all the aforementioned criteria were utilized in the final MR analysis.

## Sheet: ukb-b-5640
Supplementary: The F-value of the SNPs of pork intake on acne.
SNP	R2	F
rs7641973	3.26008e-05	15.0021
rs2387807	3.26872e-05	15.0418
rs36124222	3.47282e-05	15.9811
rs11211124	3.51504e-05	16.1754
rs9973426	3.57335e-05	16.4437
rs34161520	3.61888e-05	16.6533
rs4146837	3.83466e-05	17.6462
rs254152	3.90858e-05	17.9864
rs3964074	3.97065e-05	18.272
rs10972033	3.99746e-05	18.3954
rs12721051	4.67452e-05	21.5113
rs838133	5.87658e-05	27.0432
rs1355171	6.02853e-05	27.7426
F = (N-2) *R2/(1-R2), R2 = ß 2(1-EAF) * 2EAF; ß 2:genetic effect of each IV in exposure, EAF: effect allele frequency, N: sample size. SNPs that satisfy all the aforementioned criteria were utilized in the final MR analysis.

## Sheet: ukb-b-14179
Supplementary: The F-value of the SNPs of lamb/mutton intake on acne.
SNP	R2	F
rs16891982	3.18982e-05	14.6738
rs17270057	3.21811e-05	14.8039
rs2926119	3.22618e-05	14.841
rs6581296	3.27587e-05	15.0696
rs1958801	3.28062e-05	15.0915
rs3964074	3.28456e-05	15.1096
rs56394517	3.28851e-05	15.1278
rs2222760	3.34018e-05	15.3655
rs994270	3.46592e-05	15.9439
rs6829572	3.5024e-05	16.1117
rs1556147	3.65371e-05	16.8078
rs62398404	3.7039e-05	17.0387
rs673696	3.72617e-05	17.1412
rs4272399	3.72662e-05	17.1433
rs11743441	3.82262e-05	17.5849
rs12634740	3.83659e-05	17.6491
rs139237013	3.88188e-05	17.8575
rs7550173	3.95977e-05	18.2158
rs35797675	3.98601e-05	18.3365
rs660880	4.07647e-05	18.7527
rs136548	4.26691e-05	19.6288
rs62106258	4.32351e-05	19.8892
rs7447465	4.32902e-05	19.9145
rs2726033	4.39418e-05	20.2143
rs55813438	4.71283e-05	21.6802
rs11090045	4.85111e-05	22.3164
rs2678900	4.9791e-05	22.9052
rs4489752	5.23017e-05	24.0602
rs3105056	5.29218e-05	24.3455
rs429358	8.63566e-05	39.7278
rs276453	0.000101291	46.599
F = (N-2) *R2/(1-R2), R2 = ß 2(1-EAF) * 2EAF; ß 2:genetic effect of each IV in exposure, EAF: effect allele frequency, N: sample size. SNPs that satisfy all the aforementioned criteria were utilized in the final MR analysis.

## Sheet: Fasting insulin 
Supplementary: The F-value of oliy fish intake on fasting insulin.
SNP	R2	F
rs2952140	5.69345e-05	26.2165
rs1361016	5.86443e-05	27.0038
rs9958909	5.97213e-05	27.4998
rs10510554	5.98207e-05	27.5456
rs6059844	6.04953e-05	27.8562
rs2374424	6.27795e-05	28.9081
rs973526	6.61586e-05	30.4642
rs10513136	6.65209e-05	30.631
rs6465487	7.32409e-05	33.7256
rs16891727	0.000127085	58.5226
rs1421085	0.000164408	75.7125
rs3124402	0.000189355	87.2031
F = (N-2) *R2/(1-R2), R2 = ß 2(1-EAF) * 2EAF; ß 2: genetic effect of each IV in exposure, EAF: effect allele frequency, N: sample size. SNPs that satisfy all the aforementioned criteria were utilized in the final MR analysis.

## Sheet: Insulin resistance 
Supplementary: The F-value of oliy fish intake on insulin resistance.
SNP	R2	F
rs510161	5.46597e-05	25.169
rs1201289	5.49689e-05	25.3113
rs7254235	5.51538e-05	25.3965
rs905575	5.59058e-05	25.7428
rs2827161	5.60009e-05	25.7866
rs12896749	5.69107e-05	26.2055
rs2952140	5.69345e-05	26.2165
rs7683782	5.82016e-05	26.8
rs703987	5.85752e-05	26.972
rs1361016	5.86443e-05	27.0038
rs7243428	5.86778e-05	27.0192
rs10061973	5.88385e-05	27.0933
rs6033437	5.94196e-05	27.3608
rs10076975	5.96091e-05	27.4481
rs9958909	5.97213e-05	27.4998
rs12663865	5.98145e-05	27.5427
rs10510554	5.98207e-05	27.5456
rs9597870	6.02315e-05	27.7347
rs6059844	6.04953e-05	27.8562
rs2374424	6.27795e-05	28.9081
rs973526	6.61586e-05	30.4642
rs10513136	6.65209e-05	30.631
rs552234	6.78253e-05	31.2317
rs303817	6.89433e-05	31.7465
rs59355765	7.10276e-05	32.7063
rs13070166	7.12174e-05	32.7937
rs17050031	7.24766e-05	33.3736
rs12855717	7.45696e-05	34.3374
rs4278546	7.7726e-05	35.791
rs28623270	8.05213e-05	37.0783
rs4510068	8.14755e-05	37.5177
rs9889161	8.15502e-05	37.5521
rs790564	8.64517e-05	39.8093
rs631490	9.45619e-05	43.5443
rs4869859	9.71535e-05	44.7378
rs1951286	9.74044e-05	44.8534
rs9841174	0.000102252	47.0859
rs9606833	0.000106319	48.959
rs28533540	0.000106694	49.1315
rs1876245	0.000112104	51.6232
rs16891727	0.000127085	58.5226
rs10828250	0.000173425	79.8656
rs4002471	0.000183502	84.5076
rs3124402	0.000189355	87.2031
rs11859365	0.000192877	88.8258
F = (N-2) *R2/(1-R2), R2 = ß 2(1-EAF) * 2EAF; ß 2: genetic effect of each IV in exposure, EAF: effect allele frequency, N: sample size. SNPs that satisfy all the aforementioned criteria were utilized in the final MR analysis.

## Sheet: Total testosterone levels
Supplementary: The F-value of oliy fish intake on total testosterone levels.
SNP	R2	F
rs510161	5.46597e-05	25.169
rs1201289	5.49689e-05	25.3113
rs7254235	5.51538e-05	25.3965
rs905575	5.59058e-05	25.7428
rs2827161	5.60009e-05	25.7866
rs55930451	5.60363e-05	25.8029
rs12896749	5.69107e-05	26.2055
rs2952140	5.69345e-05	26.2165
rs4982738	5.73572e-05	26.4111
rs7683782	5.82016e-05	26.8
rs703987	5.85752e-05	26.972
rs1361016	5.86443e-05	27.0038
rs7243428	5.86778e-05	27.0192
rs10061973	5.88385e-05	27.0933
rs6033437	5.94196e-05	27.3608
rs75887709	5.94474e-05	27.3736
rs10076975	5.96091e-05	27.4481
rs9958909	5.97213e-05	27.4998
rs12663865	5.98145e-05	27.5427
rs10510554	5.98207e-05	27.5456
rs9597870	6.02315e-05	27.7347
rs6059844	6.04953e-05	27.8562
rs9301837	6.08416e-05	28.0157
rs61882686	6.0862e-05	28.0251
rs55985303	6.15905e-05	28.3605
rs275160	6.16132e-05	28.371
rs2374424	6.27795e-05	28.9081
rs973526	6.61586e-05	30.4642
rs6089753	6.63534e-05	30.5538
rs10513136	6.65209e-05	30.631
rs12983532	6.74329e-05	31.051
rs552234	6.78253e-05	31.2317
rs303817	6.89433e-05	31.7465
rs59355765	7.10276e-05	32.7063
rs13070166	7.12174e-05	32.7937
rs17050031	7.24766e-05	33.3736
rs6465487	7.32409e-05	33.7256
rs12855717	7.45696e-05	34.3374
rs114497213	7.73481e-05	35.617
rs4278546	7.7726e-05	35.791
rs9889161	8.15502e-05	37.5521
rs790564	8.64517e-05	39.8093
rs45501495	8.86667e-05	40.8294
rs631490	9.45619e-05	43.5443
rs4869859	9.71535e-05	44.7378
rs1951286	9.74044e-05	44.8534
rs34555420	9.9707e-05	45.9137
rs9841174	0.000102252	47.0859
rs9606833	0.000106319	48.959
rs28533540	0.000106694	49.1315
rs11767283	0.000107795	49.6388
rs1876245	0.000112104	51.6232
rs16891727	0.000127085	58.5226
rs35287743	0.000163166	75.1408
rs10828250	0.000173425	79.8656
rs4002471	0.000183502	84.5076
rs3124402	0.000189355	87.2031
rs11859365	0.000192877	88.8258
F = (N-2) *R2/(1-R2), R2 = ß 2(1-EAF) * 2EAF; ß 2: genetic effect of each IV in exposure, EAF: effect allele frequency, N: sample size. SNPs that satisfy all the aforementioned criteria were utilized in the final MR analysis.

[truncated: 1 more sheets: Estradiol levels]
