# Supplementary material for: Oily fish reduces the risk of acne by lowering fasting insulin levels: A Mendelian randomization study
Source: Food Sci Nutr. 2024 Mar 6;12(6):3964–72. doi: 10.1002/fsn3.4054 (PMC11167188; doi:10.1002/fsn3.4054)
Supplement: Supplementary file 4 — Table S3. [file FSN3-12-3964-s003.xlsx]

## Sheet: Sheet1
Supplementary Table 3 The causal effect of 7 types of meat intake on acne in two sample MR.
					Test of heterogeneity			Intercept term				MRPRESSO
Exposures	SNP	Methods	OR (95% CI)	P	Cochran’sQ	P		Egger intercept	SE	P		RSSobs	P	Outliers
Processed meat intake	23	MR Egger	1.59(0.00-1020.39)	0.89	13.81	0.88		<0.001	0.05	0.94		15.1248	0.916	NA
Processed meat intake	23	IVW	1.22(0.34-4.43)	0.76	13.81	0.91
Processed meat intake	23	Weighted median	0.78(0.13-4.62)	0.79
Poultry intake	7	MR Egger	1.59E+21(0-1.36E+60)	0.33	1.77	0.88		0.56	0.5	0.31		4.25644	0.855	NA
Poultry intake	7	IVW	0.08(0.00-1.51)	0.09	3.03	0.81
Poultry intake	7	Weighted median	0.04(0.00-1.87)	0.1
Beef intake	14	MR Egger	7.91(0.00-1.08E+6)	0.74	9.01	0.7		0.03	0.08	0.72		12.217	0.823	NA
Beef intake	14	IVW	0.87(0.12-6.13)	0.89	9.15	0.76
Beef intake	14	Weighted median	0.93(0.06-13.31)	0.96
Non-oily fish intake	11	MR Egger	0.00(0.00-191.93)	0.31	10.83	0.29		0.08	0.07	0.3		14.9503	0.255	NA
Non-oily fish intake	11	IVW	0.88(0.07-10.71)	0.92	12.26	0.27
Non-oily fish intake	11	Weighted median	0.17(0.01-4.24)	0.28
Oily fish intake	61	MR Egger	0.05(0.00-1.56)	0.09	56.85	0.56		0.02	0.03	0.39		60.6405	0.639	NA
Oily fish intake	61	IVW	0.22(0.10-0.49)	<0.001	57.6	0.56
Oily fish intake	61	Weighted median	0.19(0.06-0.61)	0.01
Pork intake	13	MR Egger	74715.86(0.02-2.34E+11)	0.17	5.72	0.89		-0.1	0.08	0.21		8.98904	0.806	NA
Pork intake	13	IVW	3.39(0.31-37.37)	0.32	7.48	0.82
Pork intake	13	Weighted median	8.47(0.33-214.81)	0.2
Lamb/mutton intake	31	MR Egger	0.99(0.00-820.69)	1	22.02	0.82		0.01	0.04	0.89		24.4359	0.842	NA
Lamb/mutton intake	31	IVW	1.56(0.32-7.55)	0.58	22.04	0.85
Lamb/mutton intake	31	Weighted median	1.71(0.19-15.29)	0.63
MR: Mendelian randomization; SNP: single nucleotide polymorphism; IVW: inverse-variance weighted; MR-PRESSO: Mendelian randomization pleiotropy residual sum and outlier; OR: Odds ratio; CI: Confidence interval; Bold indicates that P＜0.05.
