# Supplementary material for: Oily fish reduces the risk of acne by lowering fasting insulin levels: A Mendelian randomization study
Source: Food Sci Nutr. 2024 Mar 6;12(6):3964–72. doi: 10.1002/fsn3.4054 (PMC11167188; doi:10.1002/fsn3.4054)
Supplement: Supplementary file 5 — Table S4. [file FSN3-12-3964-s005.xlsx]

## Sheet: Sheet1
Supplementary Table 4 The MR estimates of the associations from oily fish intake on common risk factors.
					Test of heterogeneity			Intercept term				MRPRESSO
Outcome	SNP	Methods	OR (95% CI)	P	Cochran’sQ	P		Egger intercept	SE	P		RSSobs	P	Outliers
Fasting insulin	12	MR Egger	1.14(0.80-1.62)	0.48594	6.12831	0.80437		<0.001	<0.001	0.191148		13.9127	0.792	NA
Fasting insulin	12	IVW	0.89(0.81-0.98)	0.0215258	8.09427	0.704835
Fasting insulin	12	Weighted median	0.95(0.83-1.08)	0.404764
Insulin resistance	45	MR Egger	0.77(0.49-1.19)	0.238715	47.3911	0.298175		<0.001	<0.001	0.246351		84.3792	<0.001	rs1421085; rs6465487
Insulin resistance	45	IVW	0.99(0.90-1.09)	0.826435	48.9134	0.282322
Insulin resistance	45	Weighted median	0.96(0.84-1.10)	0.559245
Total testosterone levels	58	MR Egger	1.16(0.85-1.60)	0.356014	92.438	<0.001		<0.001	<0.001	0.614877		228.581	<0.001	rs1421085; rs28623270; rs4510068
Total testosterone levels	58	IVW	1.07(0.99-1.16)	0.0741416	92.8605	<0.001
Total testosterone levels	58	Weighted median	1.10(1.00-1.22)	0.0556703
Estradiol levels	60	MR Egger	0.99(0.92-1.07)	0.796128	67.9277	0.174898		<0.001	<0.001	0.827549		92.5647	0.018	rs4002471
Estradiol levels	60	IVW	1.00(0.98-1.02)	0.845281	67.9838	0.197912
Estradiol levels	60	Weighted median	1.01(0.98-1.04)	0.472758
MR: Mendelian randomization; SNP: single nucleotide polymorphism; IVW: inverse-variance weighted; MR-PRESSO: Mendelian randomization pleiotropy residual sum and outlier; OR: Odds ratio; CI: Confidence interval; Bold indicates that P＜0.05.
